# Supplementary material for: Ubiquitination of RIPK1 suppresses programmed cell death by regulating RIPK1 kinase activation during embryogenesis
Source: Nat Commun. 2019 Sep 13;10:4158. doi: 10.1038/s41467-019-11839-w (PMC6744433; doi:10.1038/s41467-019-11839-w)
Supplement: Supplementary file 4 — Source Data [file 41467_2019_11839_MOESM4_ESM.xlsx]

## Sheet: Figure 3
Figure 3a
T	time(h)	Ripk1+/+			Ripk1K376R/K376R
	0	98.99	100	102.75	100	97.56	105.33
	3	103.5	95.98	103.33	90.21	92.64	80.33
	6	99.87	97.88	87.14	80.63	88.37	75.64
	12	93.21	95.33	99.86	73.25	70.64	80.33
	24	90.21	97.65	93.21	60.14	67.98	50.33
TS		Ripk1+/+			Ripk1K376R/K376R
	0	100	98.33	104.21	100	99.37	103.21
	3	99.57	98.73	90.21	90.21	80.37	95.47
	6	88.33	95.45	77.58	75.45	68.37	83.21
	12	75.55	65.57	78.33	50.45	62.33	44.58
	24	50.35	55.58	60.21	22.37	30.33	35.64
TSZ		Ripk1+/+			Ripk1K376R/K376R
	0	100	105	98	100	99.37	103.21
	3	88.74	80.63	90.21	70.68	60.39	72.33
	6	75.21	68.74	60.33	50.33	33.21	39.36
	12	54.37	55.68	45.94	20.14	13.21	37.34
	24	45.74	38.74	48.86	12.37	10.33	25.64
TC		Ripk1+/+			Ripk1K376R/K376R
	0	100	105	98	100	99.37	103.21
	3	98.34	87.63	80.21	88.68	62.56	66.35
	6	95.21	68.74	70.33	50.33	33.21	39.36
	12	54.37	35.68	40.94	10.14	23.21	27.34
	24	5.74	8.74	2.86	2.23	1.33	3.56
TCZ		Ripk1+/+			Ripk1K376R/K376R
	0	100	105	98	100	99.37	103.21
	3	100.03	90.27	78.66	90.33	56.74	70.21
	6	98.36	76.21	70.31	40.21	32.33	25.59
	12	44.35	25.6	43.95	11.33	7.47	17.33
	24	12.74	4.74	2.86	0.24	1.43	0.88

## Sheet: Figure 4
Figure 4a								Figure 4e
		WT			Ripk1K376R+/+
T	UT	106.36	93.64	100	103.21	96.79	100		Ripk1+/+			Ripk1K376R/K376R			Ripk1K376R/K376R(Nec-1s)
	T(6h)	86	97.27	96.64	84.21	84.29	79.25		0.487	1	2.42	92	65	72	17	10.5	8
	T(6h)+N	97.27	92.64	94.95	91.28	96.37	88.83
	T(12h)	92.64	96	92.32	69.26	79.46	79.36
	T(12h)+N	90.36	93.27	91.82	94.59	93.79	94.19
TS		WT			Ripk1K376R+/+
	UT	106.36	93.64	100	103.21	96.79	100
	TS(6h)	85.64	89.36	92.5	75.59	72.48	74.04
	TS(6h)+N	89.82	91.82	95.82	86.89	93.29	95.09
	TS(12h)	75	72.45	83.73	50.12	61.12	55.62
	TS(12h)+N	77.55	77.27	87.41	86.27	89.16	82.72
TSZ		WT			Ripk1K376R+/+
	UT	103.92	96.08	100	104.25	95.75	100
	TSZ(6h)	68.33	65.37	66.85	41.57	39.06	40.31
	TSZ(6h)+N	91.13	85.68	90.9	97.56	86.3	96.93
	TSZ(12h)	46.19	56.48	46.34	23.15	27.2	22.68
	TSZ(12h)+N	94.02	84.32	94.14	94.96	83.39	94.17
TC		Ripk1+/+			Ripk1K376R/K376R
	UT	97.03	100	108.34	101.13	100	99
	TC(3h)	85.44	97.21	72	66.43	57.65	73.21
	TC(3h)+N	85.48	97.51	77.88	82.07	77.21	92.37
	TC(6h)	82.54	62	75.54	36.68	55.55	43.37
	TC(6h)+N	86.67	81.81	83.77	81.21	78.59	83
TCZ		Ripk1+/+			Ripk1K376R/K376R
	UT	100	106	108.23	101.13	100	99
	TCZ(3h)	75.23	82.26	93.15	66.61	57.43	63.24
	TCZ(3h)+N	101.11	105.32	97	92.24	97.75	96.68
	TCZ(6h)	72.32	82.37	65.46	36.68	33.17	34.27
	TCZ(6h)+N	96.7	101.63	88.4	81.07	88.21	82.33

## Sheet: Figure 5
Figure 5b
		Ripk1+/-			Ripk1 K376R/K376R			Ripk1 K376R/-
	UT	100	100	101	100	99	98	97	100	104
	T	94	90	89	52	69	60	86	96	82
	TS	78	79	75	61	58	57	74	75	72
	TC	88	85	85	37	37	36	58	57	65
	TSZ	66	73	77	33	44	52	59	62	72
	TCZ	76	74	77	28	39	29	61	49	58
Figure 5f
	weeks	Ripk1+/-(female)					Ripk1 K376R/-(female)					Ripk1+/-(male)					Ripk1 K376R/-(male)
	3	8.1	8.3	9.3	8.35	9.01	6.1	7.64	6.97	7.35	7.79	9.97	8.25	9.45	9.7	8.7	6.78	7.74	6.36	7.74	6.54
	4	13.25	12.29	12.03	13.01	13.35	8.2	9.04	8.47	9.41	9.31	14.78	14.35	15.03	14.13	13.67	7.33	7.57	8.47	9.26	8.01
	5	15.53	14.97	15.39	16.09	16.23	10.41	10.15	10.46	10.34	10.25	19.07	18.95	19.45	19.2	19.03	8.24	9.97	10.26	11.03	8.88
	6	17.46	16.97	16.65	17.39	17.55	11.93	11.02	12.49	11.88	10.97	21	20.29	21.13	21.05	21.22	11.86	11.07	12.25	12.97	10.86
	7	18	17.77	17.75	18.2	18.35	12.21	11.83	12.98	12.03	11.35	23.11	22.98	23.36	23.01	22.95	12.04	11.97	13.33	15.01	12.67
	8	18.5	18.32	18.56	18.9	18.77	12.78	12.03	12.66	12.97	11.99	24	24.01	25.77	25.45	24.66	14.45	13.31	15.67	16.98	13.07
Figure 5g
spleen		Ripk1+/-			KI/KO
	B cell	61.3	73	55.1	44	33.5	15.1
	T cell	30.33	35.7	25.11	30.73	12.27	10.11
	Monocytes/Macrophages	1.33	1.07	0.88	11.87	22.11	19.33
	Granulocytes	2.1	1.03	1.45	16.11	25.3	23.7
LN		Ripk1+/-			KI/KO
	B cell	8.8	12.3	10.03	4.5	6.7	5.33
	T cell	13.33	18.37	24.33	9.7	14.56	12.11
	Monocytes/Macrophages	0.01	0.017	0.023	2.23	3.35	1.57
	Granulocytes	0.02	0.03	0.017	3.57	4.36	2.257

## Sheet: Figure 6
Figure 6d
		Tnfr1-/-			Tnfr1-/-Rip1K376R
intestine	Il1b	1.17863	0.934536	0.90788	1.44689	1.48793	1.47256
	Ccl2	1.09157	0.946129	0.968272	6.94258	8.46623	7.51567
	Cxcl1	1.08283	0.971131	0.950959	3.05871	3.48296	3.25791
	Ifng	1.11957	0.931067	0.959327	2.17397	2.32702	2.27873
lung	Il1b	1.18021	0.956745	0.885612	5.33503	6.43529	5.31457
	Ccl2	1.06332	0.983307	0.956417	9.70168	13.108	9.86157
	Cxcl1	1.11845	0.923056	0.968627	4.72277	5.82712	4.76772
	Ifng	1.11792	0.903492	0.99007	12.8202	16.4373	11.9937

## Sheet: Figure 7
Figure 7e
spleen		Ripk1+/+			Ripk3-/-Fadd-/-Ripk1k376r/k376			Mlkl-/-Fadd-/-Ripk1k376r/k376
	B cell	55.68	38.76	45.36	77.69	135	83	86	115	103
	T cell	25.25	20.67	26	25	73	42	44	65	57
	Monocytes/Macrophages	1.2	2.5	1.45	10.5	8.8	13.3	12.6	7.7	11.4
	Granulocytes	2.2	1.03	1.5	11.53	13.3	10.7	12.56	11.24	9.4
LN		Ripk1+/+			Ripk3-/-Fadd-/-Ripk1k376r/k376			Mlkl-/-Fadd-/-Ripk1k376r/k376
	B cell	6.8	7.4	5.35	13	17	35	26	20	32
	T cell	10.23	15.86	12.53	12.28	8.8	19.65	13.33	10	16.98
	Monocytes/Macrophages	0.065	0.078	0.089	5.57	7.68	9.14	6.78	3.88	8.8
	Granulocytes	0.054	0.12	0.135	10.68	14.357	23.65	12.224	24.33	19.7
Figure 7f	(%)	Ripk1+/+			Ripk3-/-Fadd-/-Ripk1k376r/k376			Mlkl-/-Fadd-/-Ripk1k376r/k376
	Spleen	0.5	0.8	0.7	38	35	36	38	40	37
	Lymph nodes	0.8	0.7	0.9	66	72	69	77	68	65
		Ripk1+/+			Ripk3-/-Fadd-/-Ripk1k376r/k376			Mlkl-/-Fadd-/-Ripk1k376r/k376
	Spleen	0.1	0.05	0.03	25	34	22	27	22	32
	Lymph nodes	0.08	0.06	0.03	38	66	45	42	54	65

## Sheet: Supplementary Figure 1
Supplementary Figure 1b
	GFP			P65S276D
Ctrl	98	100	98	98	102	100
T	68	66	65	71	71	76
Z	84	94	91	84	85	76
S	93	93	96	87	89	92
TS	32	32	29	39	40	32
TZ	35	35	36	33	31	30
TSZ	23	23	22	25	24	25
TZN	99	90	98	100	100	102
TSZN	85	85	83	89	84	73

## Sheet: Supplementary Figure 2
Supplementary Figure 2f
	TNFR1			TK
UT	105	100	97	103	100	95
L	106	102	95	101	108	107
LZ	81	78	83	36	34	33
LZN	99	98	104	95	80	88
P	110	96	107	106	101	96
PZ	89	81	78	16	15	15
PZN	112	98	104	95	102	100
Supplementary Figure 2e
	Tnfr1-/-			Tk
B cell	21.65	24.62	18.74	5.88	4.13	5
T cell	6.2	5.4	3.46	5.28	2.98	4.68
Monocytes/Macrophages	13.5	11	10	39.2	31.7	52.87
Granulocytes	16.173	13.06	10.625	40.65	33	55.875
	Tnfr1-/-			Tk
CD4+CD8-	32.88	29.26	34.43	2.274	2.47	2.727
CD8+CD4-	9.12	9.625	9.775	0.96	1.26	1.604
CD4+CD8+	751	730	810	191	210	378
CD4-CD8-	6.9	3.65	2	0.85	1.21	0.54
